# Supplementary material for: Nutritionally Enriched Muffins from Roselle Calyx Extract Using Response Surface Methodology
Source: Foods. 2022 Dec 8;11(24):3982. doi: 10.3390/foods11243982 (PMC9778146; doi:10.3390/foods11243982)
Supplement: Supplementary file 1 [file foods-11-03982-s001.zip]

Archive with 1 entries (1 files):
- foods-2043587-supplementary.pdf
